# Supplementary material for: Key Immune Events of the Pathomechanisms of Early Cardioembolic Stroke: Multi-Database Mining and Systems Biology Approach
Source: Int J Mol Sci. 2016 Feb 27;17(3):305. doi: 10.3390/ijms17030305 (PMC4813168; doi:10.3390/ijms17030305)
Supplement: Supplementary file 1 [file ijms-17-00305-s001.zip]

Archive with 20 entries (18 files):
- ijms-109897-Supplementary Materials/
- ijms-109897-Supplementary Materials/ijms-109897-supplementary.pdf
- ijms-109897-Supplementary Materials/Table S2-S5.xlsx
- ijms-109897-Supplementary Materials/[sup] code and data/
- ijms-109897-Supplementary Materials/[sup] code and data/AICfun_backward_constrained.m
- ijms-109897-Supplementary Materials/[sup] code and data/AICfun_ForStepRegression_constrained.m
- ijms-109897-Supplementary Materials/[sup] code and data/figure2A.cys
- ijms-109897-Supplementary Materials/[sup] code and data/figure2B.cys
- ijms-109897-Supplementary Materials/[sup] code and data/figure3A.cys
- ijms-109897-Supplementary Materials/[sup] code and data/figure3B.cys
- ijms-109897-Supplementary Materials/[sup] code and data/figure4A.cys
- ijms-109897-Supplementary Materials/[sup] code and data/figure4B.cys
- ijms-109897-Supplementary Materials/[sup] code and data/human_DBPPI.mat
- ijms-109897-Supplementary Materials/[sup] code and data/listToMatrix.m
- ijms-109897-Supplementary Materials/[sup] code and data/matrixToList.m
- ijms-109897-Supplementary Materials/[sup] code and data/netConstruct.m
- ijms-109897-Supplementary Materials/[sup] code and data/PPIconstruction.m
- ijms-109897-Supplementary Materials/[sup] code and data/preprocess.m
- ijms-109897-Supplementary Materials/[sup] code and data/pvalue_selection_constrained_gene.m
- ijms-109897-Supplementary Materials/[sup] code and data/strokeUniGenes.mat
