# Supplementary material for: Key Immune Events of the Pathomechanisms of Early Cardioembolic Stroke: Multi-Database Mining and Systems Biology Approach
Source: Int J Mol Sci. 2016 Feb 27;17(3):305. doi: 10.3390/ijms17030305 (PMC4813168; doi:10.3390/ijms17030305)
Supplement: Supplementary file 1 [file ijms-17-00305-s001.zip › ijms-109897-Supplementary Materials/Table S2-S5.xlsx]

## Sheet: Table S2
APOH	C4BPA	-16.5481
CD81	DDX3Y	15.0756
CHD2	DDX3Y	12.0704
CD81	EIF3A	0.00705201
APOH	HAMP	0.186339
C4BPA	HAMP	14.2245
HLA-DQA1	HLA-DRB4	-0.521855
C4BPA	HPN	10.8792
HAMP	HPN	0.410741
DDX3Y	NMD3	-20.7011
NKX3-1	RPL37A	20.2143
DDOST	RPS4Y1	19.5946
EIF3A	RPS4Y1	-15.6661
EIF3E	RPS4Y1	11.3065
PABPC1	RPS4Y1	-24.0723
RPL27	RPS4Y1	-9.92804
HLA-DRB4	SEC23A	-16.0614
RPS4Y1	SRP14	14.6464
APOH	THBD	1.77675
ACTA2	UBC	-8.14408
BCAT1	UBC	7.44278
DUSP14	UBC	9.73117
GEMIN6	UBC	6.18561
KIAA0101	UBC	14.7514
LRP6	UBC	7.31382
NAP1L2	UBC	-6.44735
PFKFB2	UBC	6.3966
RPS4Y1	UBC	-0.00158287
UBC	UBE2O	9.43244
HLA-DRB4	YWHAE	14.1945
PFKFB2	YWHAE	-1.54944

## Sheet: Table S3
APOH	C4BPA	16.5481
APOH	HAMP	-0.186339
C4BPA	HAMP	-14.2245
HLA-DQA1	HLA-DRB4	0.521855
C4BPA	HPN	-10.8792
HAMP	HPN	-0.410741
DDOST	RPS4Y1	-9.35139
EIF2S3	RPS4Y1	-9.82276
EIF3E	RPS4Y1	-11.3065
PABPC1	RPS4Y1	24.0723
RPL27	RPS4Y1	9.92804
RPL39	RPS4Y1	9.66212
RPS27	RPS4Y1	-18.2216
RPS4Y1	SRP14	-14.6464
RPS4Y1	SRP9	16.3074
APOH	THBD	-1.77675
ACTA2	UBC	8.14408
RPS4Y1	UBC	0.00158287

## Sheet: Table S4
F2	GP5	-19.3019
CD74	HLA-DRB4	10.4602
F2	LAMC1	0.025366
FOXA1	NKX3-1	-15.8787
MAN2B1	NKX3-1	-8.86748
NKX3-1	RPL37A	-12.233
DDOST	RPS4Y1	9.35139
EIF2S3	RPS4Y1	9.82276
RPL39	RPS4Y1	-9.66212
RPS27	RPS4Y1	18.2216
HLA-DRB4	SEC24A	-13.6593
GP5	SERPINC1	-12.1886
RPS4Y1	SRP9	-16.3074
HLA-DRB4	TRAC	-18.1228
DUSP14	UBC	-9.73117
LAMC1	UBC	-7.52491
HLA-DRB4	YWHAE	15.7143

## Sheet: Table S5
Endothelin signaling pathway	Blood coagulation		Inflammation mediated by chemokine and cytokine signaling pathway	Interleukin signaling pathway	Toll receptor signaling pathway	B cell activation	T cell activation		Ubiquitin proteasome pathway	Parkinson disease	Huntington disease	Alzheimer disease-amyloid secretase pathway		Apoptosis signaling pathway	FAS signaling pathway		VEGF signaling pathway	TGF-beta signaling pathway	FGF signaling pathway	PDGF signaling pathway	EGF receptor signaling pathway	Wnt signaling pathway	Insulin/IGF pathway-protein kinase B signaling cascade
ADCY1	A2M		A2M	AKT1	CD14	BLK	AKT1	AKT1	MDM2	ADRBK1	ACTA1	ADAM10	ACTA1	AKT1	CASP3	AKT1	AKT1	ACVR1	ACP1	AKT2	AKT1	ACTA1	AKT1	ACP1
ADCY2	C3		ACTA1	AKT2	CHUK	BRAF	AKT2	AKT2	PSMC1	ADRBK2	ACTA2	APBA3	ACTA2	AKT2	CYC1	AKT2	BRAF	ACVR2A	AKT1	ARHGAP1	AKT2	ACTA2	AKT2	ACTA1
ADCY3	F10		ACTA2	BRAF	IFNB1	BTK	BRAF	BLK	PSMC2	BLK	ACTB	CACNA1S	ACTB	ATF4	EIF2B1	ATF4	HSPB1	ACVRL1	AKT2	ARHGAP10	AREG	ACTC1	FOXO1	ACTA2
ADCY4	F12		ACTB	CDKN1A	JUN	CALM1	CALM1	BRAF	PSMC3	CSK	ACTC1	CHRM1	ACTC1	ATF6	FADD	ATF6	MAP2K2	BAMBI	ENKUR	ARHGAP27	BTC	ADSS	FOXO3	ACTC1
ADCY7	F13A1		ACTC1	CDKN1B	LY96	CHUK	CD3E	BTK	PSMC6	CSNK1E	AKT1	CHRM2	ADAM10	BAG3	JUN	BAG3	MAPKAPK3	BMP10	FGF10	BRAF	CBL	APC2	GSK3A	ACVR1
ADCY8	F13B		ADCY2	CHUK	MAP2K2	FOS	CD3G	CALM1	PSMD14	CSNK1G2	AKT2	CHRM3	ADRBK1	BAK1	LMNA	BAK1	NOS3	BMP15	FGF11	CHUK	ENKUR	ATP5O	IGF1R	ACVR2A
ADCY9	F2		ADRBK1	CXCR1	MAP3K1	ITPR3	CHUK	CD3E	PSMD2	CSNK2A2	ARF1	CHRM4	ADRBK2	BCL2L10	LMNB1	BCL2L10	NRAS	BMP2	FGF13	DLC1	EREG	AXIN2	IGF2R	ACVRL1
AKT1	F2R		AKT1	CXCR2	MYD88	JUN	CSK	CD3G	PSMD3	CSNK2B	ARF3	CHRM5	AKT1	BCL2L11	LMNB2	BCL2L11	PIK3C2A	BMP3	FGF18	ELF4	HBEGF	BCL9	INSRR	ADSS
AKT2	F2RL3		AKT2	ELK3	NFKBIA	MAP2K2	FOS	CHUK	PSMD7	CUL1	ARF4	FURIN	AKT2	BIK	MAP3K5	BIK	PIK3C2B	BMP4	FGF20	ERF	MAP2K2	CCND1	IRS1	AKT1
EDN1	F5		ALOX12	FOS	NFKBIE	MAP3K2	HLA-DMA	CSK	PSMD8	ENKUR	ARF5	MAPK11	APBA3	BIRC3	PARP1	BIRC3	PIK3C3	BMP5	FGF22	ERG	MAP3K1	CDH1	IRS2	AKT2
EDN2	FGB		ALOX5AP	FOXO3	PTGS2	MAPK11	HLA-DMB	FOS	SMURF2	FGR	ARF6	MAPK12	ARF1	BOK	PARP4	BOK	PIK3CA	BMP6	FGF3	FOS	MAP3K2	CDH10	IRS4	APC2
FURIN	GP1BA		ARPC1A	IL10	REL	MAPK12	HLA-DOA	HLA-DMA	UBA1	FRK	ARL1	MAPK13	ARF3	CASP3		CASP3	PIK3CB	BMP7	FGF6	GABPA	MAP3K5	CDH12	MDM2	AREG
GNA11	GP5		ARPC1B	IL10RA	TBK1	MAPK13	HLA-DPA1	HLA-DMB	UBA2	GPR37	ARL4A	MAPK4	ARF4	CHUK		CHUK	PIK3CG	BMP8A	FGF7	GSK3A	MAPK11	CDH15	PIK3C2A	ARHGAP1
GNA14	GP9		ARPC2	IL10RB	TICAM1	NFATC1	HLA-DRA	HLA-DOA	UBE2B	HSPA14	ARL4C	MAPK6	ARF5	CRADD		CRADD	PIK3R2	BMP8B	FGF9	ITPR3	MAPK12	CDH17	PIK3C2B	ARHGAP10
GNAQ	KLKB1		ARPC3	IL12A	TLR10	NFKBIA	JUN	HLA-DPA1	UBE2D1	HSPA1L	ARL4D	PKN3	ARF6	CYCS		CYC1	PLA2G4A	BMPR1A	FRS2	JAK1	MAPK13	CDH2	PIK3C3	ARHGAP27
GUCY1A2	PLAU		ARPC5L	IL13	TLR2	NRAS	LCP2	HLA-DRA	UBE2D4	HSPA2	ARPC1A	PRKCA	ARL1	EIF2S1		CYCS	PLCG2	BMPR2	MAP2K2	JAK2	MRPL38	CDH22	PIK3CA	ATP5O
ITPR3	PLG		ATP5O	IL13RA1	TLR3	PIK3C2B	MAP2K2	ITPR3	UBE2E2	HSPA5	ARPC1B	PRKCB	ARL4A	ENDOG		EIF2B1	PRKCA	CITED4	MAP3K1	JUN	NRAS	CDH5	PIK3CB	AXIN2
MAP2K2	PROC		C3	IL15RA	TLR6	PIK3CA	MAP3K1	JUN	UBE2E3	HSPA6	ARPC5L	PRKCE	ARL4C	FADD		EIF2S1	PRKCB	DCP1B	MAP3K2	MAP2K2	NRG4	CDH7	PIK3CG	BAMBI
NOS3	PROCR		C3AR1	IL17F	TLR7	PIK3CB	NCK2	LCP2	UBE2G1	HSPA9	CAPN1	PRKCG	ARL4D	FOS		ENDOG	PRKCE	EP300	MAP3K5	MAPK6	PEBP1	CDH8	PIK3R2	BCL9
PIK3C2A	PROS1		C5AR1	IL1A	TNFAIP3	PIK3CG	NFATC1	MAP2K2	UBE2N	IDH2	CAPN12	PRKCH	ARPC1A	GZMB		FADD	PRKCG	FOSL1	MAPK11	MTOR	PEBP4	CDH9	PTEN	BMP10
PIK3C2B	SERPINB2		CCL11	IL2	TOLLIP	PLCG2	NFKBIA	MAP3K1	UBE2S	MAPK12	CAPN5	PRKCI	ARPC1B	HSPA1L		FOS	PRKCH	FOXH1	MAPK12	MYC	PIK3C2A	CDHR2	RIOK1	BMP15
PIK3C3	SERPINC1		CCL13	IL21	TRAF6	PRKCB	NRAS	MAP3K2	UBE2T	NDUFV2	CAPN6	PSENEN	ARPC5L	HSPA2		GZMB	PRKCI	GDF11	MAPK13	NCK2	PIK3C2B	CELSR2	TSC2	BMP2
PIK3CA	SERPIND1		CCL2	IL23A	UBE2N	PRKCG	PAK2	MAPK11	UBE2V2	PSMA2	CAPN7	ZNF354A	BLK	HSPA5		HSPA1L	PRKD1	GDF15	NRAS	NRAS	PIK3C3	CSNK1E		BMP3
PIK3CB	THBD		CCL21	IL2RA		RAC2	PIK3C2B	MAPK12	WWP2	PSMB10	CAPNS1		CACNA1S	HSPA6		HSPA2	PRKD2	GDF2	PEBP1	OPHN1	PIK3CA	CSNK1G2		BMP4
PIK3CG	VWF		CCL22	IL2RB		RAC3	PIK3C3	MAPK13		PSMB4	CASP3		CAPN1	IGF2R		HSPA5	RAC2	GDF5	PEBP4	PDGFRB	PIK3CB	CSNK2A2		BMP5
PIK3R2			CCL26	IL3		SOS1	PIK3CA	NCK2		PSMB7	CYC1		CAPN12	JUN		HSPA6	RAC3	GDF9	PIK3C2A	PIK3C2B	PIK3CG	CSNK2B		BMP6
PLA2G4A			CCL27	IL5		SOS2	PIK3CB	NFATC1		SLC6A3	DNAH5		CAPN5	LTA		IGF2R	SHC2	GDNF	PIK3C2B	PIK3C3	PLCG2	DCHS1		BMP7
PRKACG			CCL7	IL6			PIK3CG	NFKBIA		SNCB	DNAL4		CAPN6	MADD		JUN	VEGFA	INHBA	PIK3C3	PIK3CA	PPP2CB	DVL2		BMP8A
PRKAR1A			CCL8	IL9			PIK3R2	NRAS		SNCG	DYNC1H1		CAPN7	MAP3K1		LMNA		INHBB	PIK3CA	PIK3CB	PPP2R5E	EDN1		BMP8B
PRKAR1B			CCR1	IRS1			RAC2	PAK2		STX12	DYNC1LI1		CAPNS1	MAP3K5		LMNB1		INHBC	PIK3CB	PIK3CG	PRKCA	EN1		BMPR1A
PRKAR2A			CCR4	IRS2			RAC3	PIK3C2B		UCHL1	DYNC1LI2		CASP3	MAP4K2		LMNB2		INHBE	PIK3CG	PIK3R2	PRKCB	EN2		BMPR2
PRKAR2B			CCR5	MAPK6			SOS1	PIK3C3		YES1	DYNLL1		CHRM1	NFKBIA		LTA		JUN	PLCG2	PLCG2	PRKCE	EP300		BRAF
PRKCA			CCR6	MTOR			SOS2	PIK3CA		YWHAG	DYNLL2		CHRM2	PIK3C2B		MADD		JUNB	PPP2CB	PRKCA	PRKCG	FAT1		BTC
PRKCB			CCR7	MYC			WAS	PIK3CB		YWHAH	EIF2B1		CHRM3	PIK3CA		MAP3K1		JUND	PPP2R1A	RAB11B	PRKCH	FAT2		CBL
PRKCE			CCR8	NOS3				PIK3CG		YWHAQ	EIF3J		CHRM4	PIK3CB		MAP3K5		LEFTY1	PPP2R2D	RHOB	PRKCI	FRZB		CCND1
PRKCG			CHUK	NRAS				PIK3R2		ZNF354A	EP300		CHRM5	PIK3CG		MAP4K2		MAPK11	PPP2R5E	RPS6KA3	PRKD1	FZD1		CDH1
PRKCH			COL6A1	PIK3C2B				PLCG2			FARS2		CSK	PRKCA		NFKBIA		MAPK12	PPP4C	RPS6KA4	PRKD2	FZD10		CDH10
PRKCI			CX3CL1	PIK3CA				PRKCB			FBXO2		CSNK1E	PRKCB		PARP1		MAPK13	PRKCA	RPS6KA6	RAC2	FZD2		CDH12
PRKG2			CXCL10	PIK3CB				PRKCG			FBXO6		CSNK1G2	PRKCE		PARP4		MSTN	PRKCB	RPS6KB2	RAC3	FZD4		CDH15
PRKX			CXCR1	RPS6KA3				RAC2			FOS		CSNK2A2	PRKCG		PIK3C2B		NODAL	PRKCE	SHC2	RHOQ	FZD5		CDH17
PTGS2			CXCR2	RPS6KA6				RAC3			GRIK3		CSNK2B	PRKCH		PIK3CA		NRAS	PRKCG	SOS1	RRAS	FZD7		CDH2
SEC11A			CXCR6	SOS1				SOS1			GRIK4		CUL1	REL		PIK3CB		RRAS	PRKCH	SOS2	SHC2	GNA11		CDH22
SEC11C			FBXO2	SOS2				SOS2			GRIN2B		CYC1	RELB		PIK3CG		SKI	PRKCI	SRF	SOS1	GNA14		CDH5
WNT11			FBXO6	SRF				WAS			GRIN2C		DNAH5	TMBIM6		PRKCA		SMAD1	RAC2	STAT4	SOS2	GNA15		CDH7
			FPR1	STAT4							GRIN2D		DNAL4	TNF		PRKCB		SMAD4	RAC3	STAT5B	SPRY1	GNAQ		CDH8
			FPR2	STAT5B							GRIN3A		DYNC1H1	TNFRSF10A		PRKCE		SMURF2	SOS1	ZNF354A	SPRY2	GNB1		CDH9
			FPR3	ZNF354A							HIP1R		DYNC1LI1	TNFRSF10C		PRKCG		SNIP1	SOS2		STAT4	GNB2		CDHR2
			GNA11								HTT		DYNC1LI2	TNFRSF10D		PRKCH		SOD1	SPRY1		STAT5B	GNB3		CELSR2
			GNA14								IFT57		DYNLL1	TRADD		REL		TGFB1	SPRY2		YWHAG	GNB4		CHUK
			GNA15								JUN		DYNLL2	XIAP		RELB		TGFB3	YWHAG		YWHAH	GNG10		CITED4
			GNAI3								LARS		EIF2B1			TMBIM6		TLL2	YWHAH		YWHAQ	GNG12		CSNK1E
			GNAQ								LARS2		EIF3J			TNF			YWHAQ			GNG13		CSNK1G2
			GNB3								MAP3K10		ENKUR			TNFRSF10A						GNG2		CSNK2A2
			GNG10								MARS2		EP300			TNFRSF10C						GNG3		CSNK2B
			GNG12								NCOR2		FARS2			TNFRSF10D						GNG4		DCHS1
			GNG2								NDUFA9		FBXO2			TRADD						GNG5		DCP1B
			GNG3								PACSIN1		FBXO6			XIAP						GNG7		DLC1
			GNG4								RAB8A		FGR									GNG8		DVL2
			GNG5								RAC2		FOS									HDAC1		EDN1
			GNG7								RAC3		FRK									HDAC2		ELF4
			GNG8								RHOG		FURIN									HLTF		EN1
			IFNG								RHOQ		GPR37									IDH2		EN2
			IFNGR1								SIN3A		GRIK3									INO80		ENKUR
			IFNGR2								SP1		GRIK4									ITPR3		EP300
			IL10RB								TP73		GRIN2B									LRP2		EREG
			IL2								TUBB		GRIN2C									LRP5		ERF
			ITGA2								TUBB1		GRIN2D									LRP6		ERG
			ITGA4								TUBB2A		GRIN3A									MMP7		FAT1
			ITGA9								TUBB2B		HIP1R									MYC		FAT2
			ITGB2								TUBB3		HSPA14									MYCN		FGF10
			ITPR3								TUBB4A		HSPA1L									MYH1		FGF11
			JAK2								TUBB4B		HSPA2									MYH2		FGF13
			JUN								TUBB6		HSPA5									MYH3		FGF18
			JUNB								TUBB7P		HSPA6									MYH4		FGF20
			JUND								VAT1		HSPA9									MYH6		FGF22
			MYH1								WASL		HTT									MYH7		FGF3
			MYH2										IDH2									MYH7B		FGF6
			MYH3										IFT57									MYH8		FGF7
			MYH4										JUN									NFATC1		FGF9
			MYH6										LARS									NKD1		FOS
			MYH7										LARS2									NLK		FOSL1
			MYH7B										MAP3K10									PCDH10		FOXH1
			MYH8										MAPK11									PCDH12		FOXO1
			MYLK										MAPK12									PCDHB5		FOXO3
			MYLK2										MAPK13									PPP2CB		FRS2
			MYO3A										MAPK4									PPP2R5E		FRZB
			NDUFA9										MAPK6									PPP3R1		FZD1
			NFATC1										MARS2									PPP3R2		FZD10
			NFKBIA										NCOR2									PRKCA		FZD2
			NRAS										NDUFA9									PRKCB		FZD4
			PAK2										NDUFV2									PRKCE		FZD5
			PAK6										PACSIN1									PRKCG		FZD7
			PAK7										PKN3									PRKCH		GABPA
			PF4										PRKCA									PRKCI		GDF11
			PF4V1										PRKCB									PYGO1		GDF15
			PIK3C2B										PRKCE									PYGO2		GDF2
			PIK3CA										PRKCG									SAG		GDF5
			PIK3CB										PRKCH									SFRP1		GDF9
			PIK3CG										PRKCI									SFRP2		GDNF
			PLA2G4A										PSENEN									SMAD1		GNA11
			PLCG2										PSMA2									SMAD4		GNA14
			PRKACG										PSMB10									SMARCAL1		GNA15
			PRKCB										PSMB4									SMARCC1		GNAQ
			PRKCE										PSMB7									SRCAP		GNB1
			PRKCG										RAB8A									TBL1XR1		GNB2
			PRKX										RAC2									TBL1Y		GNB3
			PTAFR										RAC3									TCF7L1		GNB4
			PTEN										RHOG									TCF7L2		GNG10
			PTGS2										RHOQ									TLE1		GNG12
			REL										SIN3A									TNF		GNG13
			RELB										SLC6A3									WNT1		GNG2
			RGS13										SNCB									WNT10B		GNG3
			RGS18										SNCG									WNT11		GNG4
			RHOA										SP1									WNT2		GNG5
			RHOC										STX12									WNT4		GNG7
			ROCK1										TP73									WNT5B		GNG8
			RRAS										TUBB									WNT6		GSK3A
			SOCS4										TUBB1									WNT7B		HBEGF
			SOCS5										TUBB2A									WNT9A		HDAC1
			SOCS6										TUBB2B									WNT9B		HDAC2
			SOS1										TUBB3									ZNF684		HLTF
			TYK2										TUBB4A											HSPB1
			VWF										TUBB4B											IDH2
			XCR1										TUBB6											IGF1R
													TUBB7P											IGF2R
													UCHL1											INHBA
													VAT1											INHBB
													WASL											INHBC
													YES1											INHBE
													YWHAG											INO80
													YWHAH											INSRR
													YWHAQ											IRS1
													ZNF354A											IRS2
																								IRS4
																								ITPR3
																								JAK1
																								JAK2
																								JUN
																								JUNB
																								JUND
																								LEFTY1
																								LRP2
																								LRP5
																								LRP6
																								MAP2K2
																								MAP3K1
																								MAP3K2
																								MAP3K5
																								MAPK11
																								MAPK12
																								MAPK13
																								MAPK6
																								MAPKAPK3
																								MDM2
																								MMP7
																								MRPL38
																								MSTN
																								MTOR
																								MYC
																								MYCN
																								MYH1
																								MYH2
																								MYH3
																								MYH4
																								MYH6
																								MYH7
																								MYH7B
																								MYH8
																								NCK2
																								NFATC1
																								NKD1
																								NLK
																								NODAL
																								NOS3
																								NRAS
																								NRG4
																								OPHN1
																								PCDH10
																								PCDH12
																								PCDHB5
																								PDGFRB
																								PEBP1
																								PEBP4
																								PIK3C2A
																								PIK3C2B
																								PIK3C3
																								PIK3CA
																								PIK3CB
																								PIK3CG
																								PIK3R2
																								PLA2G4A
																								PLCG2
																								PPP2CB
																								PPP2R1A
																								PPP2R2D
																								PPP2R5E
																								PPP3R1
																								PPP3R2
																								PPP4C
																								PRKCA
																								PRKCB
																								PRKCE
																								PRKCG
																								PRKCH
																								PRKCI
																								PRKD1
																								PRKD2
																								PTEN
																								PYGO1
																								PYGO2
																								RAB11B
																								RAC2
																								RAC3
																								RHOB
																								RHOQ
																								RIOK1
																								RPS6KA3
																								RPS6KA4
																								RPS6KA6
																								RPS6KB2
																								RRAS
																								SAG
																								SFRP1
																								SFRP2
																								SHC2
																								SKI
																								SMAD1
																								SMAD4
																								SMARCAL1
																								SMARCC1
																								SMURF2
																								SNIP1
																								SOD1
																								SOS1
																								SOS2
																								SPRY1
																								SPRY2
																								SRCAP
																								SRF
																								STAT4
																								STAT5B
																								TBL1XR1
																								TBL1Y
																								TCF7L1
																								TCF7L2
																								TGFB1
																								TGFB3
																								TLE1
																								TLL2
																								TNF
																								TSC2
																								VEGFA
																								WNT1
																								WNT10B
																								WNT11
																								WNT2
																								WNT4
																								WNT5B
																								WNT6
																								WNT7B
																								WNT9A
																								WNT9B
																								YWHAG
																								YWHAH
																								YWHAQ
																								ZNF354A
																								ZNF684
