# Supplementary material for: Key Immune Events of the Pathomechanisms of Early Cardioembolic Stroke: Multi-Database Mining and Systems Biology Approach
Source: Int J Mol Sci. 2016 Feb 27;17(3):305. doi: 10.3390/ijms17030305 (PMC4813168; doi:10.3390/ijms17030305)
Supplement: Supplementary file 1 [file ijms-17-00305-s001.zip › ijms-109897-Supplementary Materials/[sup] code and data/listToMatrix.m]

function [ interactionMatrix,table ] = listToMatrix( interactionList )
%UNTITLED3 Summary of this function goes here
%   Detailed explanation goes here
list = [interactionList(:,1);interactionList(:,2)];
table = unique(list);
D = ones(size(interactionList,1),3);
parfor i = 1:length(interactionList)
    for j = 1:2
        D(i,j) = find(strcmp(interactionList(i,j),table));
    end
end
interactionMatrix = spconvert(D);
end
