# Supplementary material for: Key Immune Events of the Pathomechanisms of Early Cardioembolic Stroke: Multi-Database Mining and Systems Biology Approach
Source: Int J Mol Sci. 2016 Feb 27;17(3):305. doi: 10.3390/ijms17030305 (PMC4813168; doi:10.3390/ijms17030305)
Supplement: Supplementary file 1 [file ijms-17-00305-s001.zip › ijms-109897-Supplementary Materials/[sup] code and data/matrixToList.m]

function [ list ] = matrixToList( matrix,table )
%UNTITLED4 Summary of this function goes here
%   Detailed explanation goes here
[row,col,v] = find(matrix);
list = cell(length(row),3);
parfor i = 1:nnz(matrix)
    list(i,:) = [table(row(i,1),1),table(col(i,1),1),v(i)];
end
end
